# Supplementary material for: Relative contributions of sex hormones, sex chromosomes, and gonads to sex differences in tissue gene regulation
Source: Genome Res. 2022 May;32(5):807–24. doi: 10.1101/gr.275965.121 (PMC9104702; doi:10.1101/gr.275965.121)
Supplement: Supplemental Material [file supp_gr.275965.121_Supplemental_Code.zip]

Archive with 53 entries (40 files):
- Supplemental_Code/
- Supplemental_Code/correlation.R
- Supplemental_Code/ANOVA/
- Supplemental_Code/ANOVA/1way_ANOVA.R
- Supplemental_Code/ANOVA/2.3way_ANOVA.R
- Supplemental_Code/ANOVA/3.2way_ANOVA.R
- Supplemental_Code/BoxPlots_Human_Mouse_and_interaction_terms/
- Supplemental_Code/BoxPlots_Human_Mouse_and_interaction_terms/Ing_2wa_boxplot.R
- Supplemental_Code/BoxPlots_Human_Mouse_and_interaction_terms/Ing_3wa_boxplot.R
- Supplemental_Code/BoxPlots_Human_Mouse_and_interaction_terms/liver_2wa_boxplot.R
- Supplemental_Code/BoxPlots_Human_Mouse_and_interaction_terms/Liver_3wa_boxplot.R
- Supplemental_Code/CibersortX_Preprocessing/
- Supplemental_Code/CibersortX_Preprocessing/Cibersort_Preprocessing.py
- Supplemental_Code/CibersortX_Preprocessing/Cibersort_Preprocessing.R
- Supplemental_Code/MEGENA_module_and_pathway_analysis/
- Supplemental_Code/MEGENA_module_and_pathway_analysis/5.convert_mouse_genes_to_human_genes.R
- Supplemental_Code/MEGENA_module_and_pathway_analysis/6.GO enrichment.r
- Supplemental_Code/MEGENA_module_and_pathway_analysis/7.MEGENA.R
- Supplemental_Code/MEGENA_module_and_pathway_analysis/8.module analysis.R
- Supplemental_Code/MEGENA_module_and_pathway_analysis/9.heatmap.R
- Supplemental_Code/Preprocessing_of_Microarray/
- Supplemental_Code/Preprocessing_of_Microarray/1.preprocessing of data.R
- Supplemental_Code/Preprocessing_of_Microarray/Preprocessing_data.R
- __MACOSX/
- __MACOSX/._Supplemental_Code
- __MACOSX/Supplemental_Code/
- __MACOSX/Supplemental_Code/._ANOVA
- __MACOSX/Supplemental_Code/._BoxPlots_Human_Mouse_and_interaction_terms
- __MACOSX/Supplemental_Code/._CibersortX_Preprocessing
- __MACOSX/Supplemental_Code/._correlation.R
- __MACOSX/Supplemental_Code/._MEGENA_module_and_pathway_analysis
- __MACOSX/Supplemental_Code/._Preprocessing_of_Microarray
- __MACOSX/Supplemental_Code/ANOVA/
- __MACOSX/Supplemental_Code/ANOVA/._1way_ANOVA.R
- __MACOSX/Supplemental_Code/ANOVA/._2.3way_ANOVA.R
- __MACOSX/Supplemental_Code/ANOVA/._3.2way_ANOVA.R
- __MACOSX/Supplemental_Code/BoxPlots_Human_Mouse_and_interaction_terms/
- __MACOSX/Supplemental_Code/BoxPlots_Human_Mouse_and_interaction_terms/._Ing_2wa_boxplot.R
- __MACOSX/Supplemental_Code/BoxPlots_Human_Mouse_and_interaction_terms/._Ing_3wa_boxplot.R
- __MACOSX/Supplemental_Code/BoxPlots_Human_Mouse_and_interaction_terms/._liver_2wa_boxplot.R
- __MACOSX/Supplemental_Code/BoxPlots_Human_Mouse_and_interaction_terms/._Liver_3wa_boxplot.R
- __MACOSX/Supplemental_Code/CibersortX_Preprocessing/
- __MACOSX/Supplemental_Code/CibersortX_Preprocessing/._Cibersort_Preprocessing.py
- __MACOSX/Supplemental_Code/CibersortX_Preprocessing/._Cibersort_Preprocessing.R
- __MACOSX/Supplemental_Code/MEGENA_module_and_pathway_analysis/
- __MACOSX/Supplemental_Code/MEGENA_module_and_pathway_analysis/._5.convert_mouse_genes_to_human_genes.R
- __MACOSX/Supplemental_Code/MEGENA_module_and_pathway_analysis/._6.GO enrichment.r
- __MACOSX/Supplemental_Code/MEGENA_module_and_pathway_analysis/._7.MEGENA.R
- __MACOSX/Supplemental_Code/MEGENA_module_and_pathway_analysis/._8.module analysis.R
- __MACOSX/Supplemental_Code/MEGENA_module_and_pathway_analysis/._9.heatmap.R
- __MACOSX/Supplemental_Code/Preprocessing_of_Microarray/
- __MACOSX/Supplemental_Code/Preprocessing_of_Microarray/._1.preprocessing of data.R
- __MACOSX/Supplemental_Code/Preprocessing_of_Microarray/._Preprocessing_data.R
