# Supplementary material for: Relative contributions of sex hormones, sex chromosomes, and gonads to sex differences in tissue gene regulation
Source: Genome Res. 2022 May;32(5):807–24. doi: 10.1101/gr.275965.121 (PMC9104702; doi:10.1101/gr.275965.121)
Supplement: Supplemental Material [file supp_gr.275965.121_Supplemental_Code.zip › Supplemental_Code/CibersortX_Preprocessing/Cibersort_Preprocessing.py]

# Dictionary
dict_sequence_label = {}
# Key = cell sequence ; value : cell label

# Opening file with the conversion between sequence and cell label
# Column 1 : Single-Cell Barcode; Column 2 : Label (CD4, B, CD8 etc...)
input_directory = "/Users/Caden/Downloads/"
output_directory = "/Users/Caden/Downloads/"

with open(input_directory+"metaData.tsv","r") as file_cell_label:
    next(file_cell_label)
    #useless first line
    for line in file_cell_label:
        clean_line = line.rstrip("\n").split("\t")
        sequence = clean_line[0].replace("-",".") #Store barcode
        cell_label = clean_line[1] # Store Cell Label
        dict_sequence_label[sequence] = cell_label

print("dictionnary done !")

header = []
# Now i got the conversion between sequence and cell type
# i'll read the file with gene count per cell sequence
# and write a new file with the dictionnary above
with open(input_directory+"Gene_Counts_Per_Cell.tsv","r") as file_gene_count:
    first_line_cell_sequence = file_gene_count.readline()
    #The first line of export in R present a mistake
    #i save it and correct after
    #next(file_gene_count) #Delete first line
    with open(output_directory+"preSigMatrix.tsv","w") as file_matrix:
        split_first_line_cell_sequence = first_line_cell_sequence.rstrip("\n").split("\t")
        for element in split_first_line_cell_sequence:
            header.append(dict_sequence_label[element])
        file_matrix.write("GENES\t"+'\t'.join(header)+"\n")
        # Once I wrote all the cells label I can write the gene counts
        for line in file_gene_count:
            file_matrix.write(line)
# The script in finished and the file is now created.

print("Single Cell Raw Counts Annotated Matrix susccessfully created!")
