# Supplementary material for: Relative contributions of sex hormones, sex chromosomes, and gonads to sex differences in tissue gene regulation
Source: Genome Res. 2022 May;32(5):807–24. doi: 10.1101/gr.275965.121 (PMC9104702; doi:10.1101/gr.275965.121)
Supplement: Supplemental Material [file supp_gr.275965.121_Supplemental_Code.zip › Supplemental_Code/MEGENA_module_and_pathway_analysis/5.convert_mouse_genes_to_human_genes.R]

### convert mouse genes into human genes in mouse modules

genes <- read.csv("modules_for_GO_ing.csv",header = T)
convertMouseGeneList <- function(x){
  
  require("biomaRt")
  human = useMart("ensembl", dataset = "hsapiens_gene_ensembl")
  mouse = useMart("ensembl", dataset = "mmusculus_gene_ensembl")
  
  genesV2 = getLDS(attributes = c("mgi_symbol"), filters = "mgi_symbol", values = x , mart = mouse, attributesL = c("hgnc_symbol"), martL = human, uniqueRows=T)
  # humanx <- unique(genesV2[, 2])
  
  # Print the first 6 genes found to the screen
  print(head(genesV2))
  return(genesV2)
}
genes_H <- convertMouseGeneList(genes$Symbol)
genes$human <- genes_H$HGNC.symbol[match(genes$Symbol, genes_H$MGI.symbol)]
head(genes)
genes$human[which(is.na(genes$human))] <- toupper(genes$Symbol[which(is.na(genes$human))])
write.csv(genes, "modules_for_GO_mapped.csv")
