# Supplementary material for: Relative contributions of sex hormones, sex chromosomes, and gonads to sex differences in tissue gene regulation
Source: Genome Res. 2022 May;32(5):807–24. doi: 10.1101/gr.275965.121 (PMC9104702; doi:10.1101/gr.275965.121)
Supplement: Supplemental Material [file supp_gr.275965.121_Supplemental_Code.zip › Supplemental_Code/Preprocessing_of_Microarray/Preprocessing_data.R]

library(limma)
library(lumi)
library(ggpubr)
library(cowplot)

setwd("/Users/zoezhao1/Desktop/Sex diff FCG mouse Jun2020-Jun2021/_submission/_Revision/PCA")
targets.ing <- read.table("Group_info_ING.txt", header = T)

##=========using lumi===========

##===========ING==========
ing.lumi <- lumiR.batch("Probes/Sample_Probe_Profile_ING.txt", convertNuID = F)
ing.lumi <- addControlData2lumi("Control_Probe_Profile_ING.txt", ing.lumi)
ing.lumi@assayData$exprs[1:5,1:5]

sampleNames(ing.lumi) <- pData(ing.lumi)$sampleID
badsamp <- c("5613711027_E", "5613711014_A", "5613711014_G", "5719882029_E", "5719882029_H")
toremove <- pData(ing.lumi)$sampleID %in% badsamp
ing.lumi <- ing.lumi[, -which(toremove)]

summary(ing.lumi, "QC")
plot(ing.lumi, what = 'density', legend = F)
plotCDF(ing.lumi.NQ, reverse = TRUE, addLegend = F)
plot(ing.lumi.NQ, what = 'sampleRelation')

ing.lumi.NQ <- lumiExpresso(ing.lumi, bg.correct = T, bgcorrect.param = list(method = 'bgAdjust'),
                            variance.stabilize = T, varianceStabilize.param = list(), normalize = T,
                            normalize.param = list(method = 'quantile'), QC.evaluation = T, QC.param = list(),
                            verbose = T)
summary(ing.lumi.NQ, 'QC')
ing.lumi.NQ@assayData$exprs[1:5,1:5]

ing.lumi.expr <- exprs(ing.lumi.NQ)
dim(ing.lumi.expr)
ing.lumi.p <- ing.lumi.NQ@assayData$detection
featureData <- fData(ing.lumi.NQ)
detect.count <- detectionCall(ing.lumi.NQ, Th = 0.01, type = "probe")
detect.rate <- detect.count/ncol(ing.lumi.expr)
detectP <- detectionCall(ing.lumi.NQ, Th = 0.01, type = "matrix")
detectP[detectP == "P"] <- T
detectP[detectP == "A"] <- F
mode(detectP) <- "logical"
ing.lumi.expr[!detectP] <- 0
expr.lumi <- ing.lumi.expr[detect.rate >= 0.30,]

boxplot(expr.lumi,range = 0)
rownames(expr.lumi) <- ing.lumi@featureData@data$SYMBOL[match(rownames(expr.lumi), ing.lumi@featureData@data$PROBE_ID)]

expr.lumi <- apply(expr.lumi, 2, function(x){tapply(x, row.names(expr.lumi), mean)})

expr.lumi <- as.data.frame(expr.lumi)

expr.lumi.gg <- as.data.frame(t(expr.lumi))
expr.lumi.gg$ID <- rownames(expr.lumi.gg)
expr.lumi.gg$group <- targets.ing$Sample.Group[match(expr.lumi.gg$ID, targets.ing$Sample.ID)]
expr.lumi.gg$chr[expr.lumi.gg$group %in% c("XX_B", "XX_E", "XX_T")] <- "XX"
expr.lumi.gg$chr[expr.lumi.gg$group %in% c("XXSry_B", "XXSry_E", "XXSry_T")] <- "XXSry"
expr.lumi.gg$chr[expr.lumi.gg$group %in% c("XY-_B", "XY-_E", "XY-_T")] <- "XY-"
expr.lumi.gg$chr[expr.lumi.gg$group %in% c("XY-Sry_B", "XY-Sry_E", "XY-Sry_T")] <- "XY-Sry"
expr.lumi.gg$treatment[expr.lumi.gg$group %in% c("XX_B", "XXSry_B", "XY-_B", "XY-Sry_B")] <- "B"
expr.lumi.gg$treatment[expr.lumi.gg$group %in% c("XX_E", "XXSry_E", "XY-_E", "XY-Sry_E")] <- "E"
expr.lumi.gg$treatment[expr.lumi.gg$group %in% c("XX_T", "XXSry_T", "XY-_T", "XY-Sry_T")] <- "T"
expr.lumi.gg$sex[expr.lumi.gg$group %in% c("XXSry_B", "XXSry_E", "XXSry_T", "XY-Sry_B", "XY-Sry_E", "XY-Sry_T")] <- "M"
expr.lumi.gg$sex[expr.lumi.gg$group %in% c("XX_B", "XX_E", "XX_T", "XY-_B", "XY-_E", "XY-_T")] <- "F"

write.table(expr.lumi, "ING_expr(55_9400)_vst_0.01_dr0.3.txt", row.names = T, col.names = T)

# boxplot(expr.lumi, main = "boxplot of lumi generated data", range = 0)
# expr.lumi.gg$ID <- factor(expr.lumi.gg$ID, levels = expr.lumi.gg$ID, ordered = T)
# 
# ggplot(expr.lumi.gg[order(expr.lumi.gg$group),], aes(x = ID, y = Eif2s3x, fill = group))+
#   geom_col() +
#   theme(axis.text.x = element_text(angle = 90, hjust = 0.5, vjust = 0.5, size = 8))
# 
# ggplot(expr.lumi, aes(x = expr.lumi$`5719882029_E`, y = expr.lumi$`5613711027_B`))+
#   geom_point()
# 
# barplot(expr.lumi["Jarid1d",], col = as.factor(targets.ing$Sample.Group), 
#         main = "Jarid1d - using lumi for norm&bkgd", names.arg = targets.ing$Sample.Group)

#tsne
set.seed(1)
library(Rtsne)
tsne <- Rtsne(t(expr.lumi), dims = 2, perplexity = 7)
tsne_for_plot <- as.data.frame(tsne$Y)
tsne_for_plot$ID <- colnames(expr.lumi)
tsne_for_plot$group.original <- targets.ing$Sample.Group[match(colnames(expr.lumi), targets.ing$Sample.ID)]
tsne_for_plot$treatment[tsne_for_plot$group.original %in% c("XX_B", "XXSry_B", "XY-_B", "XY-Sry_B")] <- "B"
tsne_for_plot$treatment[tsne_for_plot$group.original %in% c("XX_E", "XXSry_E", "XY-_E", "XY-Sry_E")] <- "E"
tsne_for_plot$treatment[tsne_for_plot$group.original %in% c("XX_T", "XXSry_T", "XY-_T", "XY-Sry_T")] <- "T"
tsne_for_plot$chromosome[tsne_for_plot$group.original %in% c("XX_B", "XX_E", "XX_T", "XXSry_B", "XXSry_E", "XXSry_T")] <- "XX"
tsne_for_plot$chromosome[tsne_for_plot$group.original %in% c("XY-_B", "XY-_E", "XY-_T", "XY-Sry_B", "XY-Sry_E", "XY-Sry_T")] <- "XY"
tsne_for_plot$sex[tsne_for_plot$group.original %in% c("XXSry_B", "XXSry_E", "XXSry_T", "XY-Sry_B", "XY-Sry_E", "XY-Sry_T")] <- "M"
tsne_for_plot$sex[tsne_for_plot$group.original %in% c("XX_B", "XX_E", "XX_T", "XY-_B", "XY-_E", "XY-_T")] <- "F"
library(ggplot2)
assumed_outlier <- tsne_for_plot$ID %in% c("5613711027_E", "5613711014_A", "5613711014_G")
ggplot(tsne_for_plot, aes(x = V1, y = V2, col = chromosome)) +
  geom_point(size = 5)# + #+
#, shape = factor(tsne_for_plot$group.original)) #+
#geom_text(label = tsne_for_plot$ID)
# xlim(-7,7) +
# ylim(-10,9)

#pca
pca <- prcomp(t(expr.lumi), center = T)
plot(pca, type = "l")
summary(pca)
# From summary data: the total variance explained by the first two PCs is 0.30245
pca_for_plot <- as.data.frame(pca$x)
pca_for_plot$ID <- colnames(expr.lumi)
targets.ing$Sample.ID <- gsub("X","",targets.ing$Sample.ID)
pca_for_plot$group.original <- targets.ing$Sample.Group[match(colnames(expr.lumi), targets.ing$Sample.ID)]
pca_for_plot$treatment[pca_for_plot$group.original %in% c("XX_B", "XXSry_B", "XY-_B", "XY-Sry_B")] <- "B"
pca_for_plot$treatment[pca_for_plot$group.original %in% c("XX_E", "XXSry_E", "XY-_E", "XY-Sry_E")] <- "E"
pca_for_plot$treatment[pca_for_plot$group.original %in% c("XX_T", "XXSry_T", "XY-_T", "XY-Sry_T")] <- "T"
pca_for_plot$chromosome[pca_for_plot$group.original %in% c("XX_B", "XX_E", "XX_T", "XXSry_B", "XXSry_E", "XXSry_T")] <- "XX"
pca_for_plot$chromosome[pca_for_plot$group.original %in% c("XY-_B", "XY-_E", "XY-_T", "XY-Sry_B", "XY-Sry_E", "XY-Sry_T")] <- "XY"
pca_for_plot$gonad[pca_for_plot$group.original %in% c("XXSry_B", "XXSry_E", "XXSry_T", "XY-Sry_B", "XY-Sry_E", "XY-Sry_T")] <- "Testes"
pca_for_plot$gonad[pca_for_plot$group.original %in% c("XX_B", "XX_E", "XX_T", "XY-_B", "XY-_E", "XY-_T")] <- "Ovaries"

Ing_pca_treatment <- ggplot(pca_for_plot, aes(x = PC1, y = PC2, col = treatment)) + 
  geom_point(size = 2) +
  theme_linedraw()+
  theme_light() +
  theme(legend.position = "none") +
  theme(aspect.ratio = 1)+
  theme(axis.title = element_text(face = 'bold')) 
#+
#geom_text(label = pca_for_plot$ID)


Ing_pca_gonad <- ggplot(pca_for_plot, aes(x = PC1, y = PC2, col = gonad)) + 
  geom_point(size = 2) + 
  theme_linedraw()+
  theme_light() +
  theme(legend.position = "none") +
  theme(aspect.ratio = 1)+
  theme(axis.title = element_text(face = 'bold'))

Ing_pca_chr <- ggplot(pca_for_plot, aes(x = PC1, y = PC2, col = chromosome)) + 
  geom_point(size = 2) + 
  theme_linedraw()+
  theme_light() +
  theme(legend.position = "none") +
  theme(aspect.ratio = 1)+
  theme(axis.title = element_text(face = 'bold'))

Ing_pca_combined <-plot_grid(Ing_pca_treatment, Ing_pca_chr, Ing_pca_gonad,
                             ncol = 1, 
                             nrow = 3, 
                             align = "v")

ggsave("Ing_pca.png",Ing_pca_combined, width = 8, height = 8, units = "in", dpi = 300, bg = "white")


# 
# ## for the purpose of calculating variance explained by the first two PCs
# # first create new data frame with centered variable 
# scaled_ing_expr_lumi <- apply(t(expr.lumi),2, scale)
# # calculate eigenvalues and eigenvectors 
# ing_expr_lumi.cov <- cov(scaled_ing_expr_lumi)
# ing_expr_lumi.eigen <- eigen(ing_expr_lumi.cov)
# # calculate PVE (proportion of variance explained)
# ing.PVE <- ing_expr_lumi.eigens$values / sum(ing_expr_lumi.eigen$value)
# round (ing.PVE, 2)
# # PVE (aka scree) plot
# ing.PVEPlot <- qplot(c(1:20),ing.PVE) + 
#   geom_line() + 
#   xlab ("Principal Component") + 
#   ylab ("PVE") +
#   ggtitle("Ing Scree Plot") +
#   ylim(0,1)
# # Cumulative PVE plot 
# ing.cumPVE <- qplot(c(1:20), cumsum(ing.PVE)) +
#   geom_line() +
#   xlab("Principal Component") +
#   ylab(NULL) +
#   ggtitle("Ing Cumulative Scree Plot") +
#   ylim(0,1)
# 


#=============liver=========
targets.liver <- read.table("Group_info_liver.txt", header = T)

liver.lumi <- lumiR.batch("Probes/Sample_Probe_Profile_liver.txt", convertNuID = F)
liver.lumi <- addControlData2lumi("Probes/Control_Probe_Profile_liver.txt", liver.lumi)
liver.lumi@assayData$exprs[1:5,1:5]
summary(liver.lumi, "QC")
plot(liver.lumi.NQ, what = 'density', legend = F)
plotCDF(liver.lumi.NQ, reverse = TRUE, addLegend = F)
plot(liver.lumi, what = 'sampleRelation')

liver.lumi.NQ <- lumiExpresso(liver.lumi, bg.correct = T, bgcorrect.param = list(method = 'bgAdjust'),
                              variance.stabilize = T, varianceStabilize.param = list(), normalize = T,
                              normalize.param = list(method = 'quantile'), QC.evaluation = T, QC.param = list(),
                              verbose = T)#
summary(liver.lumi.NQ, 'QC')
liver.lumi.NQ@assayData$exprs[1:5,1:5]

liver.lumi.expr <- exprs(liver.lumi.NQ)
dim(liver.lumi.expr)
liver.lumi.p <- liver.lumi.NQ@assayData$detection
featureData <- fData(liver.lumi.NQ)
detect.count <- detectionCall(liver.lumi.NQ, Th = 0.01, type = "probe")
detect.rate <- detect.count/ncol(liver.lumi.expr)
detectP <- detectionCall(liver.lumi.NQ, Th = 0.01, type = "matrix")
detectP[detectP == "P"] <- T
detectP[detectP == "A"] <- F
mode(detectP) <- "logical"
liver.lumi.expr[!detectP] <- 0
expr.lumi.liver <- liver.lumi.expr[detect.rate >= 0.30,]
boxplot(expr.lumi.liver, range = 0)
rownames(expr.lumi.liver) <- liver.lumi@featureData@data$SYMBOL[match(rownames(expr.lumi.liver), liver.lumi@featureData@data$PROBE_ID)]

expr.lumi.liver <- apply(expr.lumi.liver, 2, function(x){tapply(x, row.names(expr.lumi.liver), mean)})
expr.lumi.liver <- as.data.frame(expr.lumi.liver)

write.table(expr.lumi.liver, "liver_expr(60_7466)_vst_log2_0.01_dr0.3.txt", row.names = T, col.names = T)

expr.lumi.liver.gg <- as.data.frame(t(expr.lumi.liver))
expr.lumi.liver.gg$ID <- rownames(expr.lumi.liver.gg)
expr.lumi.liver.gg$group <- targets.liver$Sample.Group[match(expr.lumi.liver.gg$ID, targets.liver$Sample.ID)]
expr.lumi.liver.gg$chr[expr.lumi.liver.gg$group %in% c("XX_B", "XX_E", "XX_T")] <- "XX"
expr.lumi.liver.gg$chr[expr.lumi.liver.gg$group %in% c("XXSry_B", "XXSry_E", "XXSry_T")] <- "XXSry"
expr.lumi.liver.gg$chr[expr.lumi.liver.gg$group %in% c("XY-_B", "XY-_E", "XY-_T")] <- "XY-"
expr.lumi.liver.gg$chr[expr.lumi.liver.gg$group %in% c("XY-Sry_B", "XY-Sry_E", "XY-Sry_T")] <- "XY-Sry"

expr.lumi.liver.gg$ID <- factor(expr.lumi.liver.gg$ID, levels = expr.lumi.liver.gg$ID, ordered = T)

# ggplot(expr.lumi.liver.gg[expr.lumi.liver.gg$group,], aes(x = ID, y = Eif2s3x, fill = group))+
#   geom_col() +
#   theme(axis.text.x = element_text(angle = 90, hjust = 0.5, vjust = 0.5, size = 8))
# 
# barplot(expr.lumi.liver["Jarid1d",], col = as.factor(targets.liver$Sample.Group), main = "Jarid1d - using lumi for norm&bkgd", names.arg = targets.liver$Sample.Group)

set.seed(2)
library(Rtsne)
tsne <- Rtsne(t(expr.lumi.liver), dims = 2, perplexity = 7)
tsne_for_plot <- as.data.frame(tsne$Y)
tsne_for_plot$ID <- colnames(expr.lumi.liver)
tsne_for_plot$group.original <- targets.liver$Sample.Group[match(colnames(expr.lumi.liver), targets.liver$Sample.ID)]
tsne_for_plot$treatment[tsne_for_plot$group.original %in% c("XX_B", "XXSry_B", "XY-_B", "XY-Sry_B")] <- "B"
tsne_for_plot$treatment[tsne_for_plot$group.original %in% c("XX_E", "XXSry_E", "XY-_E", "XY-Sry_E")] <- "E"
tsne_for_plot$treatment[tsne_for_plot$group.original %in% c("XX_T", "XXSry_T", "XY-_T", "XY-Sry_T")] <- "T"
tsne_for_plot$chromosome[tsne_for_plot$group.original %in% c("XX_B", "XX_E", "XX_T", "XXSry_B", "XXSry_E", "XXSry_T")] <- "XX"
tsne_for_plot$chromosome[tsne_for_plot$group.original %in% c("XY-_B", "XY-_E", "XY-_T", "XY-Sry_B", "XY-Sry_E", "XY-Sry_T")] <- "XY"
tsne_for_plot$sex[tsne_for_plot$group.original %in% c("XXSry_B", "XXSry_E", "XXSry_T", "XY-Sry_B", "XY-Sry_E", "XY-Sry_T")] <- "M"
tsne_for_plot$sex[tsne_for_plot$group.original %in% c("XX_B", "XX_E", "XX_T", "XY-_B", "XY-_E", "XY-_T")] <- "F"
library(ggplot2)
assumed_outlier <- tsne_for_plot$ID %in% c("5719882028_B", "5613703028_E")
ggplot(tsne_for_plot, aes(x = V1, y = V2, col = sex)) +
  geom_point(size = 5)# +
#ggtitle("perplexity = 7") #+
#, shape = factor(tsne_for_plot$group.original)) #+
#geom_text(label = tsne_for_plot$ID)
# xlim(-7,7) +
# ylim(-10,9)


#pca
liver.pca <- prcomp(t(expr.lumi.liver), center = T)
plot(liver.pca, type = "l")
summary(liver.pca) # the total variance explained by the first 2 PCs is 0.19397
liver.pca_for_plot <- as.data.frame(liver.pca$x)
targets.liver$ID <- colnames(expr.lumi.liver)
liver.pca_for_plot$group.original <- targets.liver$Sample.Group[match(colnames(expr.lumi.liver), targets.liver$Sample.ID)]
liver.pca_for_plot$treatment[liver.pca_for_plot$group.original %in% c("XX_B", "XXSry_B", "XY-_B", "XY-Sry_B")] <- "B"
liver.pca_for_plot$treatment[liver.pca_for_plot$group.original %in% c("XX_E", "XXSry_E", "XY-_E", "XY-Sry_E")] <- "E"
liver.pca_for_plot$treatment[liver.pca_for_plot$group.original %in% c("XX_T", "XXSry_T", "XY-_T", "XY-Sry_T")] <- "T"
liver.pca_for_plot$chromosome[liver.pca_for_plot$group.original %in% c("XX_B", "XX_E", "XX_T", "XXSry_B", "XXSry_E", "XXSry_T")] <- "XX"
liver.pca_for_plot$chromosome[liver.pca_for_plot$group.original %in% c("XY-_B", "XY-_E", "XY-_T", "XY-Sry_B", "XY-Sry_E", "XY-Sry_T")] <- "XY"
liver.pca_for_plot$gonad[liver.pca_for_plot$group.original %in% c("XXSry_B", "XXSry_E", "XXSry_T", "XY-Sry_B", "XY-Sry_E", "XY-Sry_T")] <- "Testes"
liver.pca_for_plot$gonad[liver.pca_for_plot$group.original %in% c("XX_B", "XX_E", "XX_T", "XY-_B", "XY-_E", "XY-_T")] <- "Ovaries"

liver_pca_treatment <- ggplot(liver.pca_for_plot, aes(x = PC1, y = PC2, col = treatment)) + 
  geom_point(size = 2) +
  theme_linedraw()+
  theme_light() +
  theme(legend.title = element_blank())+
  theme(axis.title = element_text(face = 'bold')) +
  theme(legend.text = element_text(face = 'bold')) +
  theme(aspect.ratio = 1) +
  guides(color = guide_legend(override.aes = list(size = 3)))+
  theme(legend.box.margin = margin(-11, -11, -11, -11))

#+
#geom_text(label = pca_for_plot$ID)
liver_pca_gonad <- ggplot(liver.pca_for_plot, aes(x = PC1, y = PC2, col = gonad))+
  geom_point(size = 2) +
  theme_linedraw()+
  theme_light() +
  theme(legend.title = element_blank())+
  theme(axis.title = element_text(face = 'bold')) +
  theme(legend.text = element_text(face = 'bold')) +
  theme(aspect.ratio = 1)+
  guides(color = guide_legend(override.aes = list(size = 3)))+
  theme(legend.box.margin = margin(-11, -11, -11, -11))

liver_pca_chr <- ggplot(liver.pca_for_plot, aes(x = PC1, y = PC2, col = chromosome))+
  geom_point(size = 2) +
  theme_linedraw()+
  theme_light() +
  theme(legend.title = element_blank()) +
  theme(axis.title = element_text(face = 'bold')) +
  theme(legend.text = element_text(face = 'bold')) +
  theme(aspect.ratio = 1)+
  guides(color = guide_legend(override.aes = list(size = 3)))+
  theme(legend.box.margin = margin(-11, -11, -11, -11))


liver_pca_combined <- plot_grid(liver_pca_treatment, liver_pca_chr, liver_pca_gonad,
                                ncol = 1,
                                nrow = 3,
                                align = "v")


ggsave("Liver_pca.png",liver_pca_combined, width = 8, height = 8, units = "in", dpi = 300, bg = "white")
# title <- theme(plot.title = element_text(face = "bold", size = (12)))
# 
# liver_pca_combined <- liver_pca_combined +
#   title +
#   labs(title = "Liver")

liver_Ing_pca_combined <- plot_grid(Ing_pca_combined,liver_pca_combined,
                                    ncol = 2,
                                    nrow = 1,
                                    align = "v")


ggsave("liver_Ing_pca_combined.png",liver_Ing_pca_combined, width = 8, height = 8, units = "in", dpi = 300, bg = "white")
